# Supplementary material for: Analytical Validation of Cxbladder® Detect, Triage, and Monitor: Assays for Detection and Management of Urothelial Carcinoma
Source: Diagnostics (Basel). 2024 Sep 17;14(18):2061. doi: 10.3390/diagnostics14182061 (PMC11431456; doi:10.3390/diagnostics14182061)
Supplement: Supplementary file 1 [file diagnostics-14-02061-s001.zip]

Archive with 1 entries (1 files):
- diagnostics-3136876-supplementary.pdf
